# Supplementary material for: OSMAC Strategy Integrated with Molecular Networking for Accessing Griseofulvin Derivatives from Endophytic Fungi of Moquiniastrum polymorphum (Asteraceae)
Source: Molecules. 2021 Dec 2;26(23):7316. doi: 10.3390/molecules26237316 (PMC8658887; doi:10.3390/molecules26237316)
Supplement: Supplementary file 1 [file molecules-26-07316-s001.zip]

Archive with 1 entries (1 files):
- molecules-1462010-supplementary.pdf
